# Supplementary material for: Inter-individual variation in DNA methylation is largely restricted to tissue-specific differentially methylated regions in maize
Source: BMC Plant Biol. 2017 Feb 23;17:52. doi: 10.1186/s12870-017-0997-3 (PMC5324254; doi:10.1186/s12870-017-0997-3)
Supplement: Additional file 3: — Sequence of variable (v) and non-variable (n) MSAP fragments that mapped to unique regions of the B73 genome. Sequence data of isolated MSAP fragments that showed or lacked ii-MV (v and n, respectively). (TXT 8 kb) [file 12870_2017_997_MOESM3_ESM.txt]

>v6_B73
CCGGTAGCAGCTCAAACGAGGGACATACAAGCAGGAGGTTCTAATAAGATCCCTCCATCTTCCATGAAGATGGATGATAACTCAAAGCTACAATCTGGTTCAATGGTTAGAGGGAGAATAGCCATGGATTATGGTGGGCGTGATAAGTACTTGCTGATGGTCCTATTAGGTCATCCCAAGGAAGGGCACCAACGGCGTCACTGAATTC
>v9_B73
CCGGTAGCTTATGTACTCCCTCAGCAGCAACCAATATGGTTATCTGCAAATATGAAATTAAAAAGGCTTAGATATCATGTGGTCACTGCTGTACTGAGTGATACTAGCAAAACAGGTAATCAGAAACATTCAATCACACAAACATACACAGTACACATGATAGAAATCATCCCCCCACCAACACAGGGATATGAGTTTGTAAAGCAGTGTTTTTTTAGACAAAAATCTTAATTCTTGAATCACTATTGGCATCTGAACTGTATCAGCAAAAAGATATTCCTTGCATGGACATAAGATTACTATTTGACAAGCCTGGTGTCATCTGTTACATACCACAATGTACTCGTTGCTAAAACCACTTGATCTTTGGCTGCCTCCTTTATTCCTCTTGATGCTGTTCACGTTGACAAGTGTCTCTTCATCAAACTTGCCCCTCTCCTCAATTGAAAGCTGATTGAAACGTTTCTCACCATCATCCACGCTACGTTTCACATCCACCTTTTTAGAACAATAAATGTGATTAATAGGCATTGAAGTGAGAAATTTACTGAATTC
>v30_Mo17
GAATTCAGACAATAGGAAAGGGGGAGAAGGGGGAAATCTTGACATGAGGAGCTCATCTCGTCGCTAGTGTTTTGGAGCAGCTACCGG
>v38_B73
GAATTCAAACGGGGAATCATTTTCGCAAACAGAAAAATCTTGATTCACATTCGATTGATCCTCAATTTCAACATGACCAGATAGATTATGCGATTCGGAATCATACCTTCGATGATCCTTCCGCAAAATCCCAGGATCCATCCACTGGATATTGGAAGGCGGCTCAGATTCAGCTCGCACGAACTTCAACCTCTCCAAGTTCTCCGATGCTCGAGGGGAACAACTATGGAGATGTCCGCCGAGTCCGGTCGACCGGGGAGGGTGTCGAAACGAAGGCTCCGCCCCCCGTCGCTACCGG
>v39_B73
GAATTCAAATCTGGTTGATCCAAGTGAAGATGGTACCCCCAGAAAATGTTGGGAGGAGTTCTAGGAATTTCGGACCACCGTAGTGCTTGACAACCTGTTACTTGTTGTTCTGTGGTTTTGGCGGACGCGCTGGAGTATGGTTTAAACCTTGTAATAATGTTTGGTTGATACACTTTGTTTCGTGGAAATAAAGTGGGGGAAACCTTTCTGTCAAAAAAATTCACTACTGCTACCGG
>v40_B73
GAATTCAAAAGAAGGAGGGCCCTTGCCGATAGGGACCAGGGATTACCTTTTCGTTTTTACTGTAGTGAAATTTCGTTTTGACAAAAAAATGACTTTTGTATTTTTTTAATTTGCTACCGG
>v42_Mo17
GAATTCAAAAGAAGAAAACAAAAAGAAAAGGAAATAGATTATTATCGTGATTTTTGCCAAATTCAGGTGCTACCGG
>v48_B73
GAATTCACTAAAAACTACTTAGGGCCTAGATACACTTTTGAGGTCACTTGTCTACCACTCTTGGAACTTCTTAGAAACAACTCATCACCGGAAACACCAATTAGTGCCCATCATATATTTGTCTAACACTCGCTACCGG
>v51_Mo17
CCGGTAGCCCAAATCAGATCAGACCACGTTATGAATCTGGTATCCAATCTTTGCCCTTAGATCCAAATCTAATAGCTCCAATCTCCTTAACTCGAACGGTATAATCAACCTAATCATGGTCATATATCCGCGATCTAATGGCCAGCAGGCGATCCCCTTCCTTATCGCCCAATAGGGTGGCAGAGCTAGTATGCCCGTGGCGGCACCATGGTCAGCGCGGCCAACTAGAGGTCCCAACCTCCAACCTCGAGACCAGTTGGTTCTAAGCAAAAAGGAGGGCAAGGCGAACAACATGGGGGGCTTATTATCGCAGTTAGAGGCGACGACCAATCTGTCCACGACGTGAATTGGATCTATGCGGCTTCTGAACTCCGATGATCAATTGACGGCACCCTGGTATCCCAACTCGGCAATAAGTAAGCGCTTCACGATGCTACATGCGAGGCGAATGGACATAGGAATTC
>v55_Mo17
GAATTCCTAAACCTTCAACTCAGATTTAAATTTGAATTGAAACAAAACAAAATAAAAGAATAAAAAAGGGAAAAGAAAACCAACACTGGGCTGAATTACAAGCTACCGG
>v58_B73
GAATTCCAATTCCTCTAAAATGAAGGGATCCAAACGCCCCGTTAGCTTAATTAATGTTTGTCTAAATTAACGGAATTCGATTCCAAGGATCTAAACGGGGCGTTAGGAATTTACCATTTCCCTGCATACAAGTTCTTTACTTCTTTTCGCTACCGG
>v59_B73
GAATTCCTATAAAAAACGCGGTTTTTTTTTCCTTCCCATCCAGGGCGATGAGAAAGGCGGCTCCGTAGGACAGGAGGAAGGTTCATGGATGATCACCTGGGCGGGGGCATTATTGGATCGGAGCAGGCGTCGCGCGATCATCATCGCTACCGG
>v71_B73
GAATTCAACTTCGCCGACACCATTCACATCTGGGACACACTATTAAGTGATCCTGGTGGCCCCCAGGTGAGCCGCGAGCGCGCACACTGTTTCTTCTGCTCTGGAATTATCTTTGGCTCTGTTTCTTTGCCTAAACTTTGTTTGCGGAACACAGGAAACCTTGCTCAGAATATGCTGCGCGATGCTGATCCCTGTCCGG
>v73_B73
GAATTCAACATATAACACAATAAACTGCAATTGCACTGGTTAGATAGATATGTTTAAGCCTCTTATATGCAATAGTTTGTGAGTTCAAACCCTCATAACTACACATTTTTTGCTAAATTATACAATATACTTAGAGAGCCATAGTGCCACCTGTCCGG
>v77_B73
GAATTCAAATTTGGAATATGAAACTCTAAATAGAAAAAGAAAAATATAAAAAGATGCATACTTGCTCACATGAGCCGAAATCCTCACATGCAGCCCATTTTCTTGTCCGCGTGGCCCAACTTCGTGCCAGCCCTTCCTCCACCTCACCCAGCCATGGACTGGCGGGTCCCACCCGTCAGTCTCCCATACTCGCGTCTGAATCGCACGTGCCTTACCTAGCCGCCTGTCCGG
>v78_(219)_B73
CCGGACAGGATCACCGGAGATCGGCCTGACGCCGCTCACCGTCGTGGATCGGGCGGTGTAAAGAAATAGAAATCCAAAGACCTTTCTGCAAACTGTCAGCGACTCAATGCCACAGTAACAGAACCCATTTCAGATTATCCAGAACGCTGTGGTTTTTTCGCAAAGCTGCCAGCGCGGGCGCGGGCACGCGCGCTTTCCGCCTGGGTTTGGGCCGCTTGGTTTGAATTC
>v79_Mo17
GAATTCAAACAATAGACATTTGAATTTAAGAAGAAGTCTAAATCAAGAATTTTAAAAGAAAAAGGTAATTAAAGGGAAAACAGCTGTGTGGGCCGCCTTCGGCCCGCAGGCCCCCGG
>v80_B73
CCGGACAGAAAGACAGACTGTCAAAGGACTAATCTCAAGGGACTAGAGATCAAGACATGATATGAAAAGATGATAATACCTTAAGGGCTTGTTCGGTAGCTCTCAATCCATGTGGATTGGGTGGGATTGGATGGGTTTGAATTC
>v85_Mo17
GAATTCAAATCAGGGGTGTTATTATTGCCTGTAAATTCCTATGGCAAAAACCACGAAGTGCAAGACAGACCTGTCCGG
>v87_B73
GAATTCACCTGGCTGGGTTCCCCACCAACCCAATGATCATCCTCTCTACTTTTATCCTCAAAACTCGACAATTCTACAATTTTTCTTGTCTTTCTGGTGGGTTCCTGACACTCCTAGATTCAACATGTCTTTGCTGGTCTATGCCTTTAGGCTGCTTGATGGTGATCTTTTTGCGAGGTACATCCTTTTCTTCAGCAGGAGGCCGAAATACAACAGATGGCTTTGGAGTGTCAGGAGGGAAATCATCAGACTTCATCTTATTAGGTATCACTATCTTGTTTACCTGTCCGG
>v103_Mo17
CCGGACAGTGGGATTAATTAAGGCTGAGGTGGGTTGTAATTAAATCTAATATGGATACGAATAGTTTCGAATACAAATATAAGTACGGATTGTTTCGGACGCAAATATAGATAGTCGAGTATCAAATACGGAACTAATCAAACACGGATATCATTAGTAACGAATTTTTTTTATCGAATACGGTGTAAGACATCATTTCACACATATCATGATTGTTGCAATCATTTAGTCACTCCTTGAATAAAAAAAATTAGGATTTTATGTCTCTGTAAAATTTCATAAATTTCTAATGTTTTTTGCGTATTAATTTTTTTAGAAAATCATTAAAATGCACATAGCTATCTTGATATCTGAGAAGATGTATCCGAAAAGGTATCTAGATATCCAGGAAGATATATCCAAAAAACTATCTGGATATCAGTTATCCCATGTTTGTATTCGATATTCAAATTATACTATCTGAATTC
>v107_Mo17 
GAATTCAGAACAGGCGGTTTATACTCCCACAATGCATAGCAGCTGCATTCAGAACAACTGAGCTCCATGTATCGAAAACCAACTAGGATTCTCAGGCATGTTTGAAGAACATAGGGACACCAATGCTACGCTGTGGTACCAAACTTTTACCAACGGGACTTAAGAGTGGATGAACACAAAGTTCAGTTAGGATCTTTATCCAGAACCGCAGCAGTACGAGTACCATAGATGATAGATTTACAGTTCAGTTCTTCTGCACGAGTCAGTGGGATCTGTATCTCACCTGTCCGG
>v112_B73
GAATTCAGAGAGCAGGCGTGACAGCATCGCTAAGGTCGATGACATGCTTGCCTCTTTTGATCTAGCCCAGGCCGTATGGACGTTGATATGGCTGATCTCGGTCGTTGATCGGTAGTGAATTGATCGATAGTGTTACCACTTAGCTGTCCGG
>v118_Mo17
GGCCAGACCCATCTTTTTGCAGAGTGCCGCTAGCGTCCGCACTCCGAGCGCTCACTTTTTGCTTTTTGGGCCCGCCCCTCCAGATATGTCAGGGCGAAAAAAAAATAAGCACGGGCTCCTTGAATTC

>n2_Mo17
GAATTCAGTCAGTTTGGAAGTCTCTGGTTCCACATCCCTCTATCAGTTGAAACTCATGATTTGGGTGCCTTTAGGGTATGCTGTAGAGTGTAGATACTGAATCTACAAGCCAGCCCAGATCTTTGCTTCCTTCTCCACTTTTTCAATAAGGGAGCTACCGG
>n3_B73
CCGGTAGCGGGCTAGGCGCTGGTTCTATGTAGTTTTGGGCGTTGGTAGTGGCAATAAGCAAGGTGGCGAGCATGAGAGGAAGGACGACAAGAACCCATGGCCTGACCATGTCGCACTCCGCAGCCAGCCGTTTAGGACGAGTGTGGTGTTCGTTCGTGCAAACTGCACGGCGTGCTCTACTGAATTC
>n5_Mo17
GAATTCAGATATTAGGTGTTTATTTTCGTGCCAGTTGTCTTTCCTCCTTATATTTAACTATGAAAAATGGAAGAAACTGCTGCTACCGG
>n9_Mo17
GAATTCAGACCCAATGTATACTTTGTATAGGACGCTGAAACAGAATAATACAGTATGGGTGCATCTGTGATGATCACCGTACGGTCTTTTTTTTTAATCGACCGCCAGCACAGAAACGAAGCTACCGCCGCCAGCCCTAGAGAAGCTGGTCAACCGTCGTCGTCCAACTGGCAGTTGACTGGCTACCGG
>n10_Mo17
GAATTCAGAAAAAAGAGGGTCGGCTTGGCACATCCAGTAGTAGTAATTATGGTAGCAGCAGTGTGCTTTGATGCAACAGCGTGAGATTCCTAACATGATGGCAGATGAAAAGACTCGGAACTTGTTGCTTTGATGCAACGACACCTGCGGGTCTTGGGAACTTGTTGCTTACCGCGGGATCAGAATGGCTACCGG
>n11_B73
GAATTCAGAATGAAGCGAGCAGTAAATAAAAAATATAAAACGGGAAGAATATTGCCGATACAACAGTACGCCCCCGTCTGTAGGGTGTGCAGTAAACTGAATGGAGCAGCTGCTGTGCGTTGATGAGTCGCAGGACGGGTCTGGCGAGCGCGCGAGGCAGGCCGATATGGGGCTCTGGGCTCAAAAGCACGCTACCCGG
>n13_B73
GAATTCAGAAGCAAGAAATGGCAGCCAAGCCATAATAATAATATAATAATAGTAATCGATGGGGTCTCACCTCCTCTTGCCGTTCCTCCTGCTACTGTCCTCACCATATGTGCGAGCTCAACAGAGAATCACCTTGGGCTCCTCCTTAACAACCCAAGGGCCTAACAGCTTTTGGCTCTCCCCTTCTGGTGACTTTGCCTTTGGCTACCGG
>n19_B73
GAATTCAGTGACATTTCCTTCACTTTGGAGCCATTTAGTGCTTGATCGAGTGAGTGAATGACCATGAACCTTATGACAAAGTTGCAGCTCTTCTATTAGTGAACAAATTTCTCGTAGGGAGTTAGGCCTAGTGTTATTCAGAAACTAGAGTAAAATGCCGCTAAAGTCGGTCTGTCATGTAAAGCAACGAAGCCATTCAGAGTGAATAGTCAACTGAAGAAGATCTTTCTCGCTACCGG
>n25_Mo17
GAATTCAAACCAGGAAATGCGGTAGTTGTGAAAATCTTTCTCAAAAATGACAAAAAGCAAAAAGTTGGTGCGTCAAACTGGATGGCAACCAAACAGCGAATCTGTGTTGTGGCAAATTCCGG
>n60_Mo17
CCGGTAGCGAATAAAAGGGATTTCGATGAGCTTGCTTCTAATGTGAAGGATCTTATTGTCAATTAATATGCTTCTATGAAACAAACTCATATTTTTGGCTACTAATCACATGCCAAAATCAGTGCACCTAGACAGAATTGAAGCGTCACCAACTCACCATGCTTCTTAAATTATATAACTGAGTTCATGTCTACTCACTATTTTGTAAAACTGAATAATGGTCTTCTATTTTGTAAAACTGAATAATGCTCTCAAAGTCATGTATTTAGGCCAGAGGTGTGTTATCCTCTGAATAGTCTTAAG
>n73_B73
GAATTCCAATTCCTCTAAAATGAAGGGATCCAAACGCCCCGTCAGTTCTTTGACCGTTTGACGAGTGGTGTGATGCGATGACTCCGCCAAAGAGAACTAGAGAAGGAACTGAATGAAAAAAAAGGAGGGGGGGGGGGCTACCGG
>n87_Mo17
GGCCACAGGACGATGACGGATCAACGCGATTGGATGAGCGGCGGTTCAGTCCCGTCCTGTATTCTGTTGAATTC
>n94_Mo17
CCGGACAGAAGCAAGTGGGCCGAAATGGAGCAGAAGCGGCCCAGGCGCACAATTTCTCTTTTTCCTTTTTCTTTTTATTTTCTTTTTTTCCTATTTCTTTCATTTGCAGTTTAAAATCCAAAATTTTGAATTC
>n95_B73 
CCGGACAGGGCAGTGCATGCAGACGCAGTAGTGGAAGTGGGAACCGTGCGGTGCAGCCTGAGGCTTCTTTCTGTCTCGTCAGTGGTCACGGCTTCGAAGGCCTTTGAATTC
>n96_Mo17 
CCGGACAGTAGCCAACTTTCAGCCAGCATCACGGGAAAGCTAGATCGAGCCCTCACATAATGTATGGATCTACAAAACACAGCTAGTCAGCTAGGCATGTTTGAATTC
>n106_Mo17 
CCGGGTTCGGACTTTGGAAAAAGAACTGATGAATCTGAGGCGATTATTGGTCACCAGGGTGCCATTTCCCATGACTGGAGATTCGGTTCCAGAAATCTTAGGTGAATTC
>n117_Mo17 
CCGGACAGGCAGAGGAACCGCTCTCGGATGCGGCCCACGCGTGAATTC
>n133_Mo17
CCGGACAGCGAATCGGAGTCACTAGATCATTTGCCTAACGGAATTTGAACCACTCTGAATTC
